# Supplementary material for: Liquid biopsy-based tumor profiling for metastatic colorectal cancer patients with ultra-deep targeted sequencing
Source: PLoS One. 2020 May 7;15(5):e0232754. doi: 10.1371/journal.pone.0232754 (PMC7205246; doi:10.1371/journal.pone.0232754)
Supplement: S1 Table — Hotspots were identified in tumor tissues by Sanger sequencing, which was considered the gold standard. Two-sided χ2 tests were used to compare categorical variables (p = 0.0003). (XLSX) [file pone.0232754.s006.xlsx]

## Sheet: Sheet4
	Tumor-tissue based Sanger sequencing
	KRAS (Exon 2 Codons 12,13)	Mutation	Wild-type
cfDNA NGS	Mutation	19	9
	Not detected	3	17
	Total	22	26
	n= 48, 3 samples were excluded due to not being done Sanger test
	Two-sided 𝛘2 tests were used to compare categorical variables.
