# Supplementary material for: Liquid biopsy-based tumor profiling for metastatic colorectal cancer patients with ultra-deep targeted sequencing
Source: PLoS One. 2020 May 7;15(5):e0232754. doi: 10.1371/journal.pone.0232754 (PMC7205246; doi:10.1371/journal.pone.0232754)
Supplement: S2 Table — (XLSX) [file pone.0232754.s007.xlsx]

## Sheet: Sheet1
sample ID	KRAS VAF (%)	Tumor Burden size (mm)	cfDNA concentration (ng/ul)	Time interval (day)
CRC4	39.8	107.6	11.3	21
CRC6	2.6	26.1	4.5	16
CRC8	17	5.6	1.9	791
CRC20	4.5	30.9	6.2	2170
CRC23	33.9	100.4	105.3	28
CRC26	49.3	78.6	223.4	3
CRC41	28.5	80	238.7	14
CRC49	4	26.7	2.9	25
CRC50	34.3	75	31.1	-146
CRC51	7.6	32.2	11.9	15
CRC52	1.9	37.3	6.7	28
CRC53	17.3	102.2	13.6	29
